# Supplementary material for: Imidazolium-Functionalized Ionic Porous Organic Polymer for Efficient Removal of Oxo-Anions Pollutants from Water
Source: Molecules. 2025 Jan 22;30(3):473. doi: 10.3390/molecules30030473 (PMC11821212; doi:10.3390/molecules30030473)
Supplement: Supplementary file 1 [file molecules-30-00473-s001.zip]

Archive with 1 entries (1 files):
- molecules-3424998-supplementary.pdf
